# Supplementary material for: Multifunctional Freestanding Microprobes for Potential Biological Applications
Source: Sensors (Basel). 2019 May 20;19(10):2328. doi: 10.3390/s19102328 (PMC6567016; doi:10.3390/s19102328)
Supplement: Supplementary file 1 [file sensors-19-02328-s001.zip]

Archive with 4 entries (3 files):
- supplementary/
- supplementary/Supplementary.doc
- supplementary/video S1.mp4
- supplementary/video1.mp4
